# Supplementary material for: Prevalence of Homologous Recombination Deficiency and Treatment Patterns in Patients with Newly Diagnosed Advanced Ovarian Cancer in Bulgaria: A Real-World Cohort Study (VALIDATE)
Source: Medicina (Kaunas). 2026 May 21;62(5):1000. doi: 10.3390/medicina62051000 (PMC13208283; doi:10.3390/medicina62051000)
Supplement: Supplementary file 1 [file medicina-62-01000-s001.zip]

Archive with 1 entries (1 files):
- medicina-4213290-supplementary.pdf
